# Supplementary material for: Identification of the Carcinogenic Process from Lobular Endocervical Glandular Hyperplasia to Gastric-Type Adenocarcinoma of the Uterine Cervix via Whole-Exome Sequencing
Source: Cancers (Basel). 2026 Feb 17;18(4):651. doi: 10.3390/cancers18040651 (PMC12939958; doi:10.3390/cancers18040651)
Supplement: Supplementary file 1 [file cancers-18-00651-s001.zip]

Archive with 13 entries (13 files):
- Supplementary Figure S1.pdf
- Supplementary Figure S2.pdf
- Supplementary Figure S3.pdf
- Supplementary Figure S4.pdf
- Supplementary Figure S5 .pdf
- Supplementary Figure S6.pdf
- Supplementary Table S1.xlsx
- Supplementary Table S2.pdf
- Supplementary Table S3.xlsx
- Supplementary Table S4.xlsx
- Supplementary Table S5.xlsx
- Supplementary Table S6.xlsx
- Supplementary Table S7.pdf
