# Supplementary material for: Identification of the Carcinogenic Process from Lobular Endocervical Glandular Hyperplasia to Gastric-Type Adenocarcinoma of the Uterine Cervix via Whole-Exome Sequencing
Source: Cancers (Basel). 2026 Feb 17;18(4):651. doi: 10.3390/cancers18040651 (PMC12939958; doi:10.3390/cancers18040651)
Supplement: Supplementary file 1 [file cancers-18-00651-s001.zip › Supplementary Table S1.xlsx]

## Sheet: Supple_Table 1
Sample_name	The amount of DNA(ng/μl)	Total_number of reads from chr1 to chrX	Total coverbase from chr1 to chrX	The ratio of coverbase	Depth of coverage	The number of mutation	The number of mutation on exon	The mutation rate; mutation/Mb
Normalm1	29.7	59790098	386403710	0.127482	15.4735	NA	NA	NA
Normalm2	24.5	69817089	463835082	0.153028	15.0521	NA	NA	NA
Normalm3	32	68667325	412802697	0.136192	16.6344	NA	NA	NA
Normalm4	26.2	57144083	496041432	0.163654	11.52	NA	NA	NA
Normalm5	21.4	71010580	455128034	0.150156	15.6023	NA	NA	NA
Normalm6	78.2	74392875	472466274	0.155876	15.7456	NA	NA	NA
Normalm7	12.9	35574649	408865519	0.134893	8.70082	NA	NA	NA
Normal2	19.4	96182878	676098659	0.223058	14.2262	153	33	0.226298
Normal3	41.1	67954879	407199591	0.134343	16.6883	126	44	0.309431
Normal4	16.9	69081396	784682846	0.258882	8.80373	222	135	0.282917
Normal5	12.6	55182965	664861195	0.219351	8.29992	231	137	0.347441
Normal7	50.7	106128953	617843474	0.203839	17.1773	35	7	0.0566487
LEGH1	54.8	134098208	606211822	0.200001	22.1207	116	56	0.191352
LEGH2	51.5	148441654	798640289	0.263487	18.5868	64	3	0.0801362
LEGH3	78.6	100333628	524475220	0.173035	19.1303	127	36	0.242147
LEGH4	12	157406172	1186344857	0.391398	13.2682	82	28	0.0691199
LEGH5	56.9	152548406	867655892	0.286257	17.5817	166	31	0.19132
LEGH6	62.7	120560078	609027415	0.20093	19.7955	103	36	0.169122
LEGH7	12.6	78058188	583072034	0.192367	13.3874	138	80	0.236677
GAS1	113.1	159074282	736428120	0.242962	21.6008	150	71	0.203686
GAS2	40.4	142346367	786390448	0.259446	18.1012	132	45	0.167856
GAS3	53.9	110179424	506341746	0.167052	21.7599	167	55	0.329817
GAS4	26.6	96822989	808298542	0.266673	11.9786	191	97	0.236299
GAS5	25.9	128831407	777104307	0.256382	16.5784	204	81	0.262513
GAS6	54.3	132149695	678883570	0.223977	19.4657	122	38	0.179707
GAS7	42.5	115901663	698241545	0.230364	16.5991	101	46	0.144649
