# Supplementary material for: Identification of the Carcinogenic Process from Lobular Endocervical Glandular Hyperplasia to Gastric-Type Adenocarcinoma of the Uterine Cervix via Whole-Exome Sequencing
Source: Cancers (Basel). 2026 Feb 17;18(4):651. doi: 10.3390/cancers18040651 (PMC12939958; doi:10.3390/cancers18040651)
Supplement: Supplementary file 1 [file cancers-18-00651-s001.zip › Supplementary Table S3.xlsx]

## Sheet: Supple_Table 3
Sample_name	SBS1	SBS1B	SBS2	SBS3	SBS4	SBS5	SBS6	SBS7	SBS8	SBS9	SBS10	SBS11	SBS12	SBS13	SBS14	SBS15	SBS16	SBS17	SBS18	SBS19	SBS20	SBS21
LEGH1	0.463945	0	0.202183	0	0	0	0	0	0	0	0	0	0	0.193199	0	0	0.110001	0	0	0	0	0
GAS1	0.713065	0	0.201779	0	0	0	0	0	0	0	0	0	0	0.0761351	0	0	0	0	0	0	0	0
Normal2	0.485121	0.0875849	0	0	0.112768	0	0.140378	0	0	0	0	0	0	0	0	0	0	0	0	0	0	0.0741917
LEGH2	0.769229	0	0	0.0698521	0	0	0	0.0672763	0	0	0	0	0	0	0	0	0	0	0	0	0	0
GAS2	1	0	0	0	0	0	0	0	0	0	0	0	0	0	0	0	0	0	0	0	0	0
Normal3	1	0	0	0	0	0	0	0	0	0	0	0	0	0	0	0	0	0	0	0	0	0
LEGH3	0.972479	0	0	0	0	0	0	0	0	0	0	0	0	0	0	0	0	0	0	0	0	0
GAS3	0.985251	0	0	0	0	0	0	0	0	0	0	0	0	0	0	0	0	0	0	0	0	0
Normal4	0.70725	0	0	0.110518	0.0604372	0	0	0	0	0	0	0	0	0	0	0.0759666	0	0	0	0	0	0
LEGH4	1	0	0	0	0	0	0	0	0	0	0	0	0	0	0	0	0	0	0	0	0	0
GAS4	0.966284	0	0	0	0	0	0	0	0	0	0	0	0	0	0	0	0	0	0	0	0	0
Normal5	0.10292	0	0	0.287915	0.142954	0.114764	0.159538	0	0	0	0	0	0	0	0	0	0	0	0	0	0	0
LEGH5	0.907166	0	0	0	0	0	0	0	0	0	0	0	0	0	0	0.0873161	0	0	0	0	0	0
GAS5	1	0	0	0	0	0	0	0	0	0	0	0	0	0	0	0	0	0	0	0	0	0
LEGH6	0.852152	0	0	0	0	0	0	0	0	0	0	0	0	0	0	0.147848	0	0	0	0	0	0
GAS6	0.940396	0	0	0	0	0	0	0	0	0	0	0	0	0	0	0.0771733	0	0	0	0	0	0
Normal7	0.393003	0	0	0.0811067	0	0	0.241622	0.104968	0	0	0	0	0	0	0	0	0	0	0	0	0	0.125746
LEGH7	1	0	0	0	0	0	0	0	0	0	0	0	0	0	0	0	0	0	0	0	0	0
GAS7	0.898769	0	0	0	0	0	0	0	0	0	0	0	0	0	0	0.101231	0	0	0	0	0	0
