# Supplementary material for: Identification of the Carcinogenic Process from Lobular Endocervical Glandular Hyperplasia to Gastric-Type Adenocarcinoma of the Uterine Cervix via Whole-Exome Sequencing
Source: Cancers (Basel). 2026 Feb 17;18(4):651. doi: 10.3390/cancers18040651 (PMC12939958; doi:10.3390/cancers18040651)
Supplement: Supplementary file 1 [file cancers-18-00651-s001.zip › Supplementary Table S4.xlsx]

## Sheet: Supple_Table 4
Case	chr	Start	End	Ref	Alt	Func.refGene	Gene.refGene	GeneDetail.refGene	ExonicFunc.refGene	AAChange.refGene	Xref.refGene	cytoBand	ExAC_ALL	ExAC_AFR	ExAC_AMR	ExAC_EAS	ExAC_FIN	ExAC_NFE	ExAC_OTH	ExAC_SAS	avsnp150	SIFT_score	SIFT_converted_rankscore	SIFT_pred	Polyphen2_HDIV_score	Polyphen2_HDIV_rankscore	Polyphen2_HDIV_pred	Polyphen2_HVAR_score	Polyphen2_HVAR_rankscore	Polyphen2_HVAR_pred	LRT_score	LRT_converted_rankscore	LRT_pred	MutationTaster_score	MutationTaster_converted_rankscore	MutationTaster_pred	MutationAssessor_score	MutationAssessor_score_rankscore	MutationAssessor_pred	FATHMM_score	FATHMM_converted_rankscore	FATHMM_pred	PROVEAN_score	PROVEAN_converted_rankscore	PROVEAN_pred	VEST3_score	VEST3_rankscore	MetaSVM_score	MetaSVM_rankscore
LEGH1	chr19	1220490	1220490	C	A	exonic	STK11	.	nonsynonymous SNV	STK11:NM_000455:exon4:c.C582A:p.D194E	.	19p13.3	.	.	.	.	.	.	.	.	rs786202134	0	0.912	D	1	0.899	D	1	0.971	D	0	0.843	D	1	0.81	D	3.585	0.937	H	-3.13	0.928	D	-4	0.74	D	0.977	0.979	0.997	0.971
GAS1	chr19	1220490	1220490	C	A	exonic	STK11	.	nonsynonymous SNV	STK11:NM_000455:exon4:c.C582A:p.D194E	.	19p13.3	.	.	.	.	.	.	.	.	rs786202134	0	0.912	D	1	0.899	D	1	0.971	D	0	0.843	D	1	0.81	D	3.585	0.937	H	-3.13	0.928	D	-4	0.74	D	0.977	0.979	0.997	0.971
GAS2	chr9	21971112	21971112	G	A	exonic	CDKN2A	.	nonsynonymous SNV	CDKN2A:NM_000077:exon2:c.C247T:p.H83Y,CDKN2A:NM_001195132:exon2:c.C247T:p.H83Y,CDKN2A:NM_058195:exon2:c.C290T:p.A97V	.	9p21.3	.	.	.	.	.	.	.	.	rs121913385	0.037	0.43	D	0.891	0.47	P	0.439	0.439	B	0.002	0.371	N	0.999	0.588	D	0.695	0.181	N	-1.31	0.797	T	-3.11	0.636	D	.	.	-0.197	0.778
GAS2	chr17	7673803	7673803	G	A	exonic	TP53	.	nonsynonymous SNV	TP53:NM_001126115:exon4:c.C421T:p.R141C,TP53:NM_001126116:exon4:c.C421T:p.R141C,TP53:NM_001126117:exon4:c.C421T:p.R141C,TP53:NM_001276697:exon4:c.C340T:p.R114C,TP53:NM_001276698:exon4:c.C340T:p.R114C,TP53:NM_001276699:exon4:c.C340T:p.R114C,TP53:NM_001126118:exon7:c.C700T:p.R234C,TP53:NM_000546:exon8:c.C817T:p.R273C,TP53:NM_001126112:exon8:c.C817T:p.R273C,TP53:NM_001126113:exon8:c.C817T:p.R273C,TP…	.	17p13.1	8.886e-06	0	0	0	0	1.605e-05	0	0	rs121913343	0.002	0.721	D	1	0.899	D	0.998	0.916	D	0	0.843	D	1	0.81	D	3.18	0.89	M	-7.34	0.999	D	-7.38	0.955	D	0.986	0.992	0.964	0.966
GAS2	chr17	39723405	39723405	G	A	exonic	ERBB2	.	nonsynonymous SNV	ERBB2:NM_001289937:exon17:c.G2033A:p.R678Q,ERBB2:NM_004448:exon17:c.G2033A:p.R678Q,ERBB2:NM_001005862:exon20:c.G1943A:p.R648Q,ERBB2:NM_001289936:exon21:c.G1988A:p.R663Q	.	17q12	.	.	.	.	.	.	.	.	rs1057519862	0.103	0.306	T	0.654	0.389	P	0.103	0.294	B	.	.	.	1	0.81	D	2.07	0.57	M	-1.23	0.79	T	-1.6	0.385	N	0.572	0.635	-0.403	0.72
GAS3	chr9	21970963	21970985	CGCGCGCAGGTACCGTGCGACAT	-	exonic	CDKN2A	.	frameshift deletion	CDKN2A:NM_000077:exon2:c.374_396del:p.D125Gfs*9,CDKN2A:NM_001195132:exon2:c.374_396del:p.D125Gfs*9	.	9p21.3	.	.	.	.	.	.	.	.	.	.	.	.	.	.	.	.	.	.	.	.	.	.	.	.	.	.	.	.	.	.	.	.	.	.	.	.	.
GAS3	chr17	39723405	39723405	G	A	exonic	ERBB2	.	nonsynonymous SNV	ERBB2:NM_001289937:exon17:c.G2033A:p.R678Q,ERBB2:NM_004448:exon17:c.G2033A:p.R678Q,ERBB2:NM_001005862:exon20:c.G1943A:p.R648Q,ERBB2:NM_001289936:exon21:c.G1988A:p.R663Q	.	17q12	.	.	.	.	.	.	.	.	rs1057519862	0.103	0.306	T	0.654	0.389	P	0.103	0.294	B	.	.	.	1	0.81	D	2.07	0.57	M	-1.23	0.79	T	-1.6	0.385	N	0.572	0.635	-0.403	0.72
GAS3	chr18	51065548	51065548	C	T	exonic	SMAD4	.	nonsynonymous SNV	SMAD4:NM_005359:exon9:c.C1081T:p.R361C	.	18q21.2	.	.	.	.	.	.	.	.	rs80338963	0	0.912	D	1	0.899	D	1	0.971	D	0	0.843	D	1	0.81	A	3.58	0.937	H	-4.76	0.981	D	-7.82	0.96	D	0.992	0.999	1.086	0.991
LEGH4	chr20	58909366	58909366	G	A	exonic	GNAS	.	nonsynonymous SNV	GNAS:NM_001077489:exon7:c.G557A:p.R186H,GNAS:NM_080426:exon7:c.G560A:p.R187H,GNAS:NM_000516:exon8:c.G602A:p.R201H,GNAS:NM_001077488:exon8:c.G605A:p.R202H,GNAS:NM_001309840:exon8:c.G425A:p.R142H,GNAS:NM_001309861:exon8:c.G425A:p.R142H,GNAS:NM_080425:exon8:c.G2531A:p.R844H	.	20q13.32	7.414e-05	9.61e-05	8.64e-05	0.0002	0	5.994e-05	0	6.057e-05	rs121913495	0	0.912	D	1	0.899	D	0.997	0.971	D	0	0.843	D	1	0.81	D	5.025	0.999	H	-5.93	0.995	D	-4.44	0.777	D	0.962	0.964	0.96	0.965
GAS4	chr17	7674954	7674954	G	C	exonic	TP53	.	nonsynonymous SNV	TP53:NM_001126115:exon2:c.C181G:p.H61D,TP53:NM_001126116:exon2:c.C181G:p.H61D,TP53:NM_001126117:exon2:c.C181G:p.H61D,TP53:NM_001276697:exon2:c.C100G:p.H34D,TP53:NM_001276698:exon2:c.C100G:p.H34D,TP53:NM_001276699:exon2:c.C100G:p.H34D,TP53:NM_001126118:exon5:c.C460G:p.H154D,TP53:NM_000546:exon6:c.C577G:p.H193D,TP53:NM_001126112:exon6:c.C577G:p.H193D,TP53:NM_001126113:exon6:c.C577G:p.H193D,TP53:NM_…	.	17p13.1	.	.	.	.	.	.	.	.	rs876658468	0.001	0.784	D	1	0.899	D	1	0.971	D	0	0.843	D	1	0.81	D	3.31	0.908	M	-7.17	0.999	D	-8.5	0.973	D	0.953	0.968	0.935	0.962
GAS4	chr17	7675084	7675084	G	C	exonic	TP53	.	nonsynonymous SNV	TP53:NM_001126115:exon1:c.C132G:p.C44W,TP53:NM_001126116:exon1:c.C132G:p.C44W,TP53:NM_001126117:exon1:c.C132G:p.C44W,TP53:NM_001276697:exon1:c.C51G:p.C17W,TP53:NM_001276698:exon1:c.C51G:p.C17W,TP53:NM_001276699:exon1:c.C51G:p.C17W,TP53:NM_001126118:exon4:c.C411G:p.C137W,TP53:NM_000546:exon5:c.C528G:p.C176W,TP53:NM_001126112:exon5:c.C528G:p.C176W,TP53:NM_001126113:exon5:c.C528G:p.C176W,TP53:NM_001…	.	17p13.1	.	.	.	.	.	.	.	.	rs1057519980	0.004	0.654	D	1	0.899	D	0.999	0.971	D	0	0.843	D	1	0.81	D	3.335	0.911	M	-10.62	1	D	-10.62	0.992	D	0.847	0.867	0.787	0.943
LEGH5	chr1	26762198	26762202	GCCCG	-	exonic	ARID1A	.	frameshift deletion	ARID1A:NM_006015:exon7:c.2298_2302del:p.P767Lfs*48,ARID1A:NM_139135:exon7:c.2298_2302del:p.P767Lfs*48	.	1p36.11	.	.	.	.	.	.	.	.	.	.	.	.	.	.	.	.	.	.	.	.	.	.	.	.	.	.	.	.	.	.	.	.	.	.	.	.	.
GAS5	chr1	26762198	26762202	GCCCG	-	exonic	ARID1A	.	frameshift deletion	ARID1A:NM_006015:exon7:c.2298_2302del:p.P767Lfs*48,ARID1A:NM_139135:exon7:c.2298_2302del:p.P767Lfs*48	.	1p36.11	.	.	.	.	.	.	.	.	.	.	.	.	.	.	.	.	.	.	.	.	.	.	.	.	.	.	.	.	.	.	.	.	.	.	.	.	.
GAS5	chr1	26779310	26779310	G	A	exonic	ARID1A	.	synonymous SNV	ARID1A:NM_006015:exon20:c.G5412A:p.K1804K,ARID1A:NM_139135:exon20:c.G4761A:p.K1587K	.	1p36.11	.	.	.	.	.	.	.	.	.	.	.	.	.	.	.	.	.	.	.	.	.	.	.	.	.	.	.	.	.	.	.	.	.	.	.	.	.
GAS5	chr1	26779317	26779320	AGTA	-	exonic	ARID1A	.	frameshift deletion	ARID1A:NM_006015:exon20:c.5419_5422del:p.K1808Lfs*6,ARID1A:NM_139135:exon20:c.4768_4771del:p.K1591Lfs*6	.	1p36.11	.	.	.	.	.	.	.	.	.	.	.	.	.	.	.	.	.	.	.	.	.	.	.	.	.	.	.	.	.	.	.	.	.	.	.	.	.
GAS6	chr17	7676213	7676213	T	-	exonic	TP53	.	frameshift deletion	TP53:NM_001126118:exon3:c.39delA:p.Q13Hfs*71,TP53:NM_000546:exon4:c.156delA:p.Q52Hfs*71,TP53:NM_001126112:exon4:c.156delA:p.Q52Hfs*71,TP53:NM_001126113:exon4:c.156delA:p.Q52Hfs*71,TP53:NM_001126114:exon4:c.156delA:p.Q52Hfs*71,TP53:NM_001276695:exon4:c.39delA:p.Q13Hfs*71,TP53:NM_001276696:exon4:c.39delA:p.Q13Hfs*71,TP53:NM_001276760:exon4:c.39delA:p.Q13Hfs*71,TP53:NM_001276761:exon4:c.39delA:p.Q13…	.	17p13.1	.	.	.	.	.	.	.	.	.	.	.	.	.	.	.	.	.	.	.	.	.	.	.	.	.	.	.	.	.	.	.	.	.	.	.	.	.
GAS7	chr20	58909366	58909366	G	A	exonic	GNAS	.	nonsynonymous SNV	GNAS:NM_001077489:exon7:c.G557A:p.R186H,GNAS:NM_080426:exon7:c.G560A:p.R187H,GNAS:NM_000516:exon8:c.G602A:p.R201H,GNAS:NM_001077488:exon8:c.G605A:p.R202H,GNAS:NM_001309840:exon8:c.G425A:p.R142H,GNAS:NM_001309861:exon8:c.G425A:p.R142H,GNAS:NM_080425:exon8:c.G2531A:p.R844H	.	20q13.32	7.414e-05	9.61e-05	8.64e-05	0.0002	0	5.994e-05	0	6.057e-05	rs121913495	0	0.912	D	1	0.899	D	0.997	0.971	D	0	0.843	D	1	0.81	D	5.025	0.999	H	-5.93	0.995	D	-4.44	0.777	D	0.962	0.964	0.96	0.965
[truncated: 58 more columns]
