# Supplementary material for: Identification of the Carcinogenic Process from Lobular Endocervical Glandular Hyperplasia to Gastric-Type Adenocarcinoma of the Uterine Cervix via Whole-Exome Sequencing
Source: Cancers (Basel). 2026 Feb 17;18(4):651. doi: 10.3390/cancers18040651 (PMC12939958; doi:10.3390/cancers18040651)
Supplement: Supplementary file 1 [file cancers-18-00651-s001.zip › Supplementary Table S6.xlsx]

## Sheet: Supple_Table6
Category	Term	Count	%	P-Value	Benjamini
KEGG_PATHWAY	Non-small cell lung cancer	6	15.8	4.8e-06	0.00039
KEGG_PATHWAY	Pancreatic cancer	6	15.8	6.3e-06	0.00039
KEGG_PATHWAY	Pathways in cancer	10	26.3	5.9e-05	0.0025
KEGG_PATHWAY	Hepatocellular carcinoma	6	15.8	0.00028	0.0089
KEGG_PATHWAY	Endocrine resistance	5	13.2	0.00037	0.0093
KEGG_PATHWAY	Th17 cell differentiation	5	13.2	0.00053	0.01
KEGG_PATHWAY	Transcriptional misregulation in cancer	6	15.8	0.00057	0.01
KEGG_PATHWAY	Proteoglycans in cancer	6	15.8	0.00065	0.01
KEGG_PATHWAY	Human T-cell leukemia virus 1 infection	6	15.8	0.00099	0.014
KEGG_PATHWAY	Prolactin signaling pathway	4	10.5	0.0019	0.023
KEGG_PATHWAY	Cell cycle	5	13.2	0.0021	0.023
KEGG_PATHWAY	Hepatitis B	5	13.2	0.0024	0.023
KEGG_PATHWAY	Chronic myeloid leukemia	4	10.5	0.0024	0.023
KEGG_PATHWAY	AGE-RAGE signaling pathway in diabetic complications	4	10.5	0.0052	0.046
KEGG_PATHWAY	Viral carcinogenesis	5	13.2	0.0054	0.046
KEGG_PATHWAY	Hormone signaling	5	13.2	0.0068	0.054
KEGG_PATHWAY	Bladder cancer	3	7.9	0.009	0.067
KEGG_PATHWAY	FoxO signaling pathway	4	10.5	0.011	0.077
KEGG_PATHWAY	Measles	4	10.5	0.012	0.083
KEGG_PATHWAY	Gastric cancer	4	10.5	0.015	0.096
KEGG_PATHWAY	Cellular senescence	4	10.5	0.017	0.099
KEGG_PATHWAY	Hippo signaling pathway	4	10.5	0.017	0.099
KEGG_PATHWAY	Endometrial cancer	3	7.9	0.018	0.099
KEGG_PATHWAY	Acute myeloid leukemia	3	7.9	0.024	0.12
KEGG_PATHWAY	Platinum drug resistance	3	7.9	0.028	0.14
KEGG_PATHWAY	p53 signaling pathway	3	7.9	0.028	0.14
KEGG_PATHWAY	Chemokine signaling pathway	4	10.5	0.03	0.14
KEGG_PATHWAY	EGFR tyrosine kinase inhibitor resistance	3	7.9	0.032	0.14
KEGG_PATHWAY	Epstein-Barr virus infection	4	10.5	0.034	0.15
KEGG_PATHWAY	ErbB signaling pathway	3	7.9	0.036	0.15
KEGG_PATHWAY	PI3K-Akt signaling pathway	5	13.2	0.037	0.15
KEGG_PATHWAY	Colorectal cancer	3	7.9	0.037	0.15
KEGG_PATHWAY	Longevity regulating pathway	3	7.9	0.04	0.15
KEGG_PATHWAY	TGF-beta signaling pathway	3	7.9	0.055	0.2
KEGG_PATHWAY	Neurotrophin signaling pathway	3	7.9	0.066	0.23
KEGG_PATHWAY	Growth hormone synthesis, secretion and action	3	7.9	0.068	0.23
KEGG_PATHWAY	Thyroid hormone signaling pathway	3	7.9	0.068	0.23
KEGG_PATHWAY	Fluid shear stress and atherosclerosis	3	7.9	0.087	0.29
KEGG_PATHWAY	Signaling pathways regulating pluripotency of stem cells	3	7.9	0.091	0.29
KEGG_PATHWAY	Breast cancer	3	7.9	0.095	0.29
KEGG_PATHWAY	MicroRNAs in cancer	4	10.5	0.095	0.29
